# Supplementary material for: Genetic Diversity and Population Structure of Tufted Deer (Elaphodus cephalophus) in Chongqing, China
Source: Animals (Basel). 2025 Jul 31;15(15):2254. doi: 10.3390/ani15152254 (PMC12345541; doi:10.3390/ani15152254)
Supplement: Supplementary file 1 [file animals-15-02254-s001.zip]

Archive with 1 entries (1 files):
- animals-3720076-supplementary.pdf
